# Supplementary material for: Ascodipteron sanmingensis sp. nov., a new bat fly (Hippoboscidae: streblid grade) from Fujian, China
Source: Biodivers Data J. 2021 Apr 23;9:e64558. doi: 10.3897/BDJ.9.e64558 (PMC8087615; doi:10.3897/BDJ.9.e64558)
Supplement: XML Treatment for Ascodipteron sanmingensis [file BDJ.9.e64558-treatment1.xml]

<!DOCTYPE tp:taxon-treatment
  PUBLIC "-//TaxonX//DTD Taxonomic Treatment Publishing DTD v0 20100105//EN" "tax-treatment-NSO.dtd">
<tp:taxon-treatment xmlns:tp="http://www.plazi.org/taxpub"><tp:treatment-meta><mixed-citation publication-type="journal"><person-group><name><surname>Sun</surname><given-names>Haoran</given-names></name><name><surname>Ding</surname><given-names>Liang</given-names></name><name><surname>Yan</surname><given-names>Liping</given-names></name><name><surname>Pape</surname><given-names>Thomas</given-names></name><name><surname>Zhang</surname><given-names>Dong</given-names></name></person-group><article-title><italic><tp:taxon-name><tp:taxon-name-part taxon-name-part-type="genus" reg="Ascodipteron">Ascodipteron</tp:taxon-name-part> <tp:taxon-name-part taxon-name-part-type="species" reg="sanmingensis">sanmingensis</tp:taxon-name-part></tp:taxon-name></italic> sp. nov., a new bat fly (<tp:taxon-name><tp:taxon-name-part taxon-name-part-type="family">Hippoboscidae</tp:taxon-name-part></tp:taxon-name>: streblid grade) from Fujian, China</article-title><source>Biodivers Data J</source><day>23</day><month>4</month><year>2021</year><volume>9</volume><pub-id pub-id-type="doi">10.3897/BDJ.9.e64558</pub-id></mixed-citation></tp:treatment-meta><tp:nomenclature><tp:taxon-name><object-id xmlns:xlink="http://www.w3.org/1999/xlink" content-type="arpha" xlink:type="simple">D8F0A29A-C1F4-58E9-AC17-54FF6B615201</object-id><tp:taxon-name-part taxon-name-part-type="genus">Ascodipteron</tp:taxon-name-part> <tp:taxon-name-part taxon-name-part-type="species">sanmingensis</tp:taxon-name-part><object-id xmlns:xlink="http://www.w3.org/1999/xlink" content-type="zoobank" xlink:type="simple" object-id-type="ZooBank">7CB73EAD-4A34-4357-93A8-302A0B5E4462</object-id></tp:taxon-name><tp:taxon-status xmlns:xlink="http://www.w3.org/1999/xlink" xlink:type="simple">sp. n.</tp:taxon-status></tp:nomenclature><tp:treatment-sec sec-type="materials"><title>Materials</title><list list-type="alpha-lower" list-content="occurrences"><list-item><p><bold>Type status:</bold> <named-content xmlns:xlink="http://www.w3.org/1999/xlink" content-type="dwc:typeStatus" xlink:type="simple">Holotype</named-content>. <bold>Occurrence:</bold> recordedBy: <named-content xmlns:xlink="http://www.w3.org/1999/xlink" content-type="dwc:recordedBy" xlink:type="simple">Liang Ding</named-content>; individualID: <named-content xmlns:xlink="http://www.w3.org/1999/xlink" content-type="dwc:individualID" xlink:type="simple">BFU-2230</named-content>; individualCount: <named-content xmlns:xlink="http://www.w3.org/1999/xlink" content-type="dwc:individualCount" xlink:type="simple">1</named-content>; sex: <named-content xmlns:xlink="http://www.w3.org/1999/xlink" content-type="dwc:sex" xlink:type="simple">female</named-content>; lifeStage: <named-content xmlns:xlink="http://www.w3.org/1999/xlink" content-type="dwc:lifeStage" xlink:type="simple">adult</named-content>; <bold>Taxon:</bold> scientificName: <named-content xmlns:xlink="http://www.w3.org/1999/xlink" content-type="dwc:scientificName" xlink:type="simple"><tp:taxon-name><tp:taxon-name-part taxon-name-part-type="genus" reg="Ascodipteron">Ascodipteron</tp:taxon-name-part> <tp:taxon-name-part taxon-name-part-type="species" reg="sanmingensis">sanmingensis</tp:taxon-name-part></tp:taxon-name></named-content>; phylum: <named-content xmlns:xlink="http://www.w3.org/1999/xlink" content-type="dwc:phylum" xlink:type="simple"><tp:taxon-name><tp:taxon-name-part taxon-name-part-type="phylum">Arthropoda</tp:taxon-name-part></tp:taxon-name></named-content>; class: <named-content xmlns:xlink="http://www.w3.org/1999/xlink" content-type="dwc:class" xlink:type="simple"><tp:taxon-name><tp:taxon-name-part taxon-name-part-type="class">Insecta</tp:taxon-name-part></tp:taxon-name></named-content>; order: <named-content xmlns:xlink="http://www.w3.org/1999/xlink" content-type="dwc:order" xlink:type="simple"><tp:taxon-name><tp:taxon-name-part taxon-name-part-type="order">Diptera</tp:taxon-name-part></tp:taxon-name></named-content>; family: <named-content xmlns:xlink="http://www.w3.org/1999/xlink" content-type="dwc:family" xlink:type="simple"><tp:taxon-name><tp:taxon-name-part taxon-name-part-type="family">Streblidae</tp:taxon-name-part></tp:taxon-name></named-content>; genus: <named-content xmlns:xlink="http://www.w3.org/1999/xlink" content-type="dwc:genus" xlink:type="simple"><tp:taxon-name><tp:taxon-name-part taxon-name-part-type="genus">Ascodipteron</tp:taxon-name-part></tp:taxon-name></named-content>; specificEpithet: <named-content xmlns:xlink="http://www.w3.org/1999/xlink" content-type="dwc:specificEpithet" xlink:type="simple"><tp:taxon-name><tp:taxon-name-part taxon-name-part-type="genus" reg="Ascodipteron"/><tp:taxon-name-part taxon-name-part-type="species" reg="sanmingensis">sanmingensis</tp:taxon-name-part></tp:taxon-name></named-content>; <bold>Location:</bold> continent: <named-content xmlns:xlink="http://www.w3.org/1999/xlink" content-type="dwc:continent" xlink:type="simple">South China</named-content>; country: <named-content xmlns:xlink="http://www.w3.org/1999/xlink" content-type="dwc:country" xlink:type="simple">China</named-content>; countryCode: <named-content xmlns:xlink="http://www.w3.org/1999/xlink" content-type="dwc:countryCode" xlink:type="simple">CN</named-content>; stateProvince: <named-content xmlns:xlink="http://www.w3.org/1999/xlink" content-type="dwc:stateProvince" xlink:type="simple">Fujian</named-content>; county: <named-content xmlns:xlink="http://www.w3.org/1999/xlink" content-type="dwc:county" xlink:type="simple">Sanming</named-content>; locality: <named-content xmlns:xlink="http://www.w3.org/1999/xlink" content-type="dwc:locality" xlink:type="simple">Meilie District</named-content>; verbatimLocality: <named-content xmlns:xlink="http://www.w3.org/1999/xlink" content-type="dwc:verbatimLocality" xlink:type="simple">Qunying Second Village</named-content>; verbatimElevation: <named-content xmlns:xlink="http://www.w3.org/1999/xlink" content-type="dwc:verbatimElevation" xlink:type="simple">195 m</named-content>; verbatimCoordinates: <named-content xmlns:xlink="http://www.w3.org/1999/xlink" content-type="dwc:verbatimCoordinates" xlink:type="simple"><named-content content-type="dwc:verbatimCoordinates" xlink:type="simple">26°16’30.33’’N 117°36’49.02’’E</named-content></named-content>; georeferenceProtocol: <named-content xmlns:xlink="http://www.w3.org/1999/xlink" content-type="dwc:georeferenceProtocol" xlink:type="simple">GPS</named-content>; <bold>Event:</bold> samplingProtocol: <named-content xmlns:xlink="http://www.w3.org/1999/xlink" content-type="dwc:samplingProtocol" xlink:type="simple">Entire neosomes were removed with forceps from the bats</named-content>; eventDate: <named-content xmlns:xlink="http://www.w3.org/1999/xlink" content-type="dwc:eventDate" xlink:type="simple">Oct-2020</named-content>; <bold>Record Level:</bold> language: <named-content xmlns:xlink="http://www.w3.org/1999/xlink" content-type="dwc:language" xlink:type="simple">en</named-content>; institutionID: <named-content xmlns:xlink="http://www.w3.org/1999/xlink" content-type="dwc:institutionID" xlink:type="simple">the Museum of Beijing Forestry University, Beijing, China</named-content>; institutionCode: <named-content xmlns:xlink="http://www.w3.org/1999/xlink" content-type="dwc:institutionCode" xlink:type="simple">MBFU</named-content>; collectionCode: <named-content xmlns:xlink="http://www.w3.org/1999/xlink" content-type="dwc:collectionCode" xlink:type="simple">Insects</named-content>; basisOfRecord: <named-content xmlns:xlink="http://www.w3.org/1999/xlink" content-type="dwc:basisOfRecord" xlink:type="simple">PreservedSpecimen</named-content></p></list-item><list-item><p><bold>Type status:</bold> <named-content xmlns:xlink="http://www.w3.org/1999/xlink" content-type="dwc:typeStatus" xlink:type="simple">Paratype</named-content>. <bold>Occurrence:</bold> recordedBy: <named-content xmlns:xlink="http://www.w3.org/1999/xlink" content-type="dwc:recordedBy" xlink:type="simple">Liang Ding</named-content>; individualID: <named-content xmlns:xlink="http://www.w3.org/1999/xlink" content-type="dwc:individualID" xlink:type="simple">BFU-2225, BFU-2226, BFU-2227, BFU-2228, BFU-2229,</named-content>; individualCount: <named-content xmlns:xlink="http://www.w3.org/1999/xlink" content-type="dwc:individualCount" xlink:type="simple">5</named-content>; sex: <named-content xmlns:xlink="http://www.w3.org/1999/xlink" content-type="dwc:sex" xlink:type="simple">female</named-content>; lifeStage: <named-content xmlns:xlink="http://www.w3.org/1999/xlink" content-type="dwc:lifeStage" xlink:type="simple">adult</named-content>; <bold>Taxon:</bold> scientificName: <named-content xmlns:xlink="http://www.w3.org/1999/xlink" content-type="dwc:scientificName" xlink:type="simple"><tp:taxon-name><tp:taxon-name-part taxon-name-part-type="genus" reg="Ascodipteron">Ascodipteron</tp:taxon-name-part> <tp:taxon-name-part taxon-name-part-type="species" reg="sanmingensis">sanmingensis</tp:taxon-name-part></tp:taxon-name></named-content>; phylum: <named-content xmlns:xlink="http://www.w3.org/1999/xlink" content-type="dwc:phylum" xlink:type="simple"><tp:taxon-name><tp:taxon-name-part taxon-name-part-type="phylum">Arthropoda</tp:taxon-name-part></tp:taxon-name></named-content>; class: <named-content xmlns:xlink="http://www.w3.org/1999/xlink" content-type="dwc:class" xlink:type="simple"><tp:taxon-name><tp:taxon-name-part taxon-name-part-type="class">Insecta</tp:taxon-name-part></tp:taxon-name></named-content>; order: <named-content xmlns:xlink="http://www.w3.org/1999/xlink" content-type="dwc:order" xlink:type="simple"><tp:taxon-name><tp:taxon-name-part taxon-name-part-type="order">Diptera</tp:taxon-name-part></tp:taxon-name></named-content>; family: <named-content xmlns:xlink="http://www.w3.org/1999/xlink" content-type="dwc:family" xlink:type="simple"><tp:taxon-name><tp:taxon-name-part taxon-name-part-type="family">Streblidae</tp:taxon-name-part></tp:taxon-name></named-content>; genus: <named-content xmlns:xlink="http://www.w3.org/1999/xlink" content-type="dwc:genus" xlink:type="simple"><tp:taxon-name><tp:taxon-name-part taxon-name-part-type="genus">Ascodipteron</tp:taxon-name-part></tp:taxon-name></named-content>; specificEpithet: <named-content xmlns:xlink="http://www.w3.org/1999/xlink" content-type="dwc:specificEpithet" xlink:type="simple"><tp:taxon-name><tp:taxon-name-part taxon-name-part-type="genus" reg="Ascodipteron"/><tp:taxon-name-part taxon-name-part-type="species" reg="sanmingensis">sanmingensis</tp:taxon-name-part></tp:taxon-name></named-content>; <bold>Location:</bold> continent: <named-content xmlns:xlink="http://www.w3.org/1999/xlink" content-type="dwc:continent" xlink:type="simple">South China</named-content>; country: <named-content xmlns:xlink="http://www.w3.org/1999/xlink" content-type="dwc:country" xlink:type="simple">China</named-content>; countryCode: <named-content xmlns:xlink="http://www.w3.org/1999/xlink" content-type="dwc:countryCode" xlink:type="simple">CN</named-content>; stateProvince: <named-content xmlns:xlink="http://www.w3.org/1999/xlink" content-type="dwc:stateProvince" xlink:type="simple">Fujian</named-content>; county: <named-content xmlns:xlink="http://www.w3.org/1999/xlink" content-type="dwc:county" xlink:type="simple">Sanming</named-content>; locality: <named-content xmlns:xlink="http://www.w3.org/1999/xlink" content-type="dwc:locality" xlink:type="simple">Meilie District</named-content>; verbatimLocality: <named-content xmlns:xlink="http://www.w3.org/1999/xlink" content-type="dwc:verbatimLocality" xlink:type="simple">Qunying Second Village</named-content>; verbatimElevation: <named-content xmlns:xlink="http://www.w3.org/1999/xlink" content-type="dwc:verbatimElevation" xlink:type="simple">195 m</named-content>; verbatimCoordinates: <named-content xmlns:xlink="http://www.w3.org/1999/xlink" content-type="dwc:verbatimCoordinates" xlink:type="simple"><named-content content-type="dwc:verbatimCoordinates" xlink:type="simple">26°16’30.33’’N 117°36’49.02’’E</named-content></named-content>; georeferenceProtocol: <named-content xmlns:xlink="http://www.w3.org/1999/xlink" content-type="dwc:georeferenceProtocol" xlink:type="simple">GPS</named-content>; <bold>Identification:</bold> dateIdentified: <named-content xmlns:xlink="http://www.w3.org/1999/xlink" content-type="dwc:dateIdentified" xlink:type="simple">2020</named-content>; <bold>Event:</bold> samplingProtocol: <named-content xmlns:xlink="http://www.w3.org/1999/xlink" content-type="dwc:samplingProtocol" xlink:type="simple">Entire neosomes were removed with forceps from the bats</named-content>; eventDate: <named-content xmlns:xlink="http://www.w3.org/1999/xlink" content-type="dwc:eventDate" xlink:type="simple">Oct-2020</named-content>; <bold>Record Level:</bold> language: <named-content xmlns:xlink="http://www.w3.org/1999/xlink" content-type="dwc:language" xlink:type="simple">en</named-content>; institutionID: <named-content xmlns:xlink="http://www.w3.org/1999/xlink" content-type="dwc:institutionID" xlink:type="simple">the Museum of Beijing Forestry University, Beijing, China</named-content>; institutionCode: <named-content xmlns:xlink="http://www.w3.org/1999/xlink" content-type="dwc:institutionCode" xlink:type="simple">MBFU</named-content>; collectionCode: <named-content xmlns:xlink="http://www.w3.org/1999/xlink" content-type="dwc:collectionCode" xlink:type="simple">Insects</named-content>; basisOfRecord: <named-content xmlns:xlink="http://www.w3.org/1999/xlink" content-type="dwc:basisOfRecord" xlink:type="simple">PreservedSpecimen</named-content></p></list-item><list-item><p><bold>Type status:</bold> <named-content xmlns:xlink="http://www.w3.org/1999/xlink" content-type="dwc:typeStatus" xlink:type="simple">Paratype</named-content>. <bold>Occurrence:</bold> recordedBy: <named-content xmlns:xlink="http://www.w3.org/1999/xlink" content-type="dwc:recordedBy" xlink:type="simple">Liang Ding &amp; Hao-Ran Sun</named-content>; individualID: <named-content xmlns:xlink="http://www.w3.org/1999/xlink" content-type="dwc:individualID" xlink:type="simple">BFU-2221, BFU-2222</named-content>; individualCount: <named-content xmlns:xlink="http://www.w3.org/1999/xlink" content-type="dwc:individualCount" xlink:type="simple">2</named-content>; sex: <named-content xmlns:xlink="http://www.w3.org/1999/xlink" content-type="dwc:sex" xlink:type="simple">female</named-content>; lifeStage: <named-content xmlns:xlink="http://www.w3.org/1999/xlink" content-type="dwc:lifeStage" xlink:type="simple">adult</named-content>; <bold>Taxon:</bold> scientificName: <named-content xmlns:xlink="http://www.w3.org/1999/xlink" content-type="dwc:scientificName" xlink:type="simple"><tp:taxon-name><tp:taxon-name-part taxon-name-part-type="genus" reg="Ascodipteron">Ascodipteron</tp:taxon-name-part> <tp:taxon-name-part taxon-name-part-type="species" reg="sanmingensis">sanmingensis</tp:taxon-name-part></tp:taxon-name></named-content>; phylum: <named-content xmlns:xlink="http://www.w3.org/1999/xlink" content-type="dwc:phylum" xlink:type="simple"><tp:taxon-name><tp:taxon-name-part taxon-name-part-type="phylum">Arthropoda</tp:taxon-name-part></tp:taxon-name></named-content>; class: <named-content xmlns:xlink="http://www.w3.org/1999/xlink" content-type="dwc:class" xlink:type="simple"><tp:taxon-name><tp:taxon-name-part taxon-name-part-type="class">Insecta</tp:taxon-name-part></tp:taxon-name></named-content>; order: <named-content xmlns:xlink="http://www.w3.org/1999/xlink" content-type="dwc:order" xlink:type="simple"><tp:taxon-name><tp:taxon-name-part taxon-name-part-type="order">Diptera</tp:taxon-name-part></tp:taxon-name></named-content>; family: <named-content xmlns:xlink="http://www.w3.org/1999/xlink" content-type="dwc:family" xlink:type="simple"><tp:taxon-name><tp:taxon-name-part taxon-name-part-type="family">Streblidae</tp:taxon-name-part></tp:taxon-name></named-content>; genus: <named-content xmlns:xlink="http://www.w3.org/1999/xlink" content-type="dwc:genus" xlink:type="simple"><tp:taxon-name><tp:taxon-name-part taxon-name-part-type="genus">Ascodipteron</tp:taxon-name-part></tp:taxon-name></named-content>; specificEpithet: <named-content xmlns:xlink="http://www.w3.org/1999/xlink" content-type="dwc:specificEpithet" xlink:type="simple"><tp:taxon-name><tp:taxon-name-part taxon-name-part-type="genus" reg="Ascodipteron"/><tp:taxon-name-part taxon-name-part-type="species" reg="sanmingensis">sanmingensis</tp:taxon-name-part></tp:taxon-name></named-content>; <bold>Location:</bold> continent: <named-content xmlns:xlink="http://www.w3.org/1999/xlink" content-type="dwc:continent" xlink:type="simple">South China</named-content>; country: <named-content xmlns:xlink="http://www.w3.org/1999/xlink" content-type="dwc:country" xlink:type="simple">China</named-content>; countryCode: <named-content xmlns:xlink="http://www.w3.org/1999/xlink" content-type="dwc:countryCode" xlink:type="simple">CN</named-content>; stateProvince: <named-content xmlns:xlink="http://www.w3.org/1999/xlink" content-type="dwc:stateProvince" xlink:type="simple">Fujian</named-content>; county: <named-content xmlns:xlink="http://www.w3.org/1999/xlink" content-type="dwc:county" xlink:type="simple">Sanming</named-content>; locality: <named-content xmlns:xlink="http://www.w3.org/1999/xlink" content-type="dwc:locality" xlink:type="simple">Meilie District</named-content>; verbatimLocality: <named-content xmlns:xlink="http://www.w3.org/1999/xlink" content-type="dwc:verbatimLocality" xlink:type="simple">Qunying Second Village</named-content>; verbatimElevation: <named-content xmlns:xlink="http://www.w3.org/1999/xlink" content-type="dwc:verbatimElevation" xlink:type="simple">195 m</named-content>; verbatimCoordinates: <named-content xmlns:xlink="http://www.w3.org/1999/xlink" content-type="dwc:verbatimCoordinates" xlink:type="simple"><named-content content-type="dwc:verbatimCoordinates" xlink:type="simple">26°16’30.33’’N 117°36’49.02’’E</named-content></named-content>; georeferenceProtocol: <named-content xmlns:xlink="http://www.w3.org/1999/xlink" content-type="dwc:georeferenceProtocol" xlink:type="simple">GPS</named-content>; <bold>Identification:</bold> dateIdentified: <named-content xmlns:xlink="http://www.w3.org/1999/xlink" content-type="dwc:dateIdentified" xlink:type="simple">2020</named-content>; <bold>Event:</bold> samplingProtocol: <named-content xmlns:xlink="http://www.w3.org/1999/xlink" content-type="dwc:samplingProtocol" xlink:type="simple">Entire neosomes were removed with forceps from the bats</named-content>; eventDate: <named-content xmlns:xlink="http://www.w3.org/1999/xlink" content-type="dwc:eventDate" xlink:type="simple">11/15/2020</named-content>; <bold>Record Level:</bold> language: <named-content xmlns:xlink="http://www.w3.org/1999/xlink" content-type="dwc:language" xlink:type="simple">en</named-content>; institutionID: <named-content xmlns:xlink="http://www.w3.org/1999/xlink" content-type="dwc:institutionID" xlink:type="simple">the Museum of Beijing Forestry University, Beijing, China</named-content>; institutionCode: <named-content xmlns:xlink="http://www.w3.org/1999/xlink" content-type="dwc:institutionCode" xlink:type="simple">MBFU</named-content>; collectionCode: <named-content xmlns:xlink="http://www.w3.org/1999/xlink" content-type="dwc:collectionCode" xlink:type="simple">Insects</named-content>; basisOfRecord: <named-content xmlns:xlink="http://www.w3.org/1999/xlink" content-type="dwc:basisOfRecord" xlink:type="simple">PreservedSpecimen</named-content></p></list-item><list-item><p><bold>Type status:</bold> <named-content xmlns:xlink="http://www.w3.org/1999/xlink" content-type="dwc:typeStatus" xlink:type="simple">Paratype</named-content>. <bold>Occurrence:</bold> recordedBy: <named-content xmlns:xlink="http://www.w3.org/1999/xlink" content-type="dwc:recordedBy" xlink:type="simple">Liang Ding &amp; Hao-Ran Sun</named-content>; individualID: <named-content xmlns:xlink="http://www.w3.org/1999/xlink" content-type="dwc:individualID" xlink:type="simple">BFU-2223, BFU-2224</named-content>; individualCount: <named-content xmlns:xlink="http://www.w3.org/1999/xlink" content-type="dwc:individualCount" xlink:type="simple">2</named-content>; sex: <named-content xmlns:xlink="http://www.w3.org/1999/xlink" content-type="dwc:sex" xlink:type="simple">female</named-content>; lifeStage: <named-content xmlns:xlink="http://www.w3.org/1999/xlink" content-type="dwc:lifeStage" xlink:type="simple">adult</named-content>; <bold>Taxon:</bold> scientificName: <named-content xmlns:xlink="http://www.w3.org/1999/xlink" content-type="dwc:scientificName" xlink:type="simple"><tp:taxon-name><tp:taxon-name-part taxon-name-part-type="genus" reg="Ascodipteron">Ascodipteron</tp:taxon-name-part> <tp:taxon-name-part taxon-name-part-type="species" reg="sanmingensis">sanmingensis</tp:taxon-name-part></tp:taxon-name></named-content>; phylum: <named-content xmlns:xlink="http://www.w3.org/1999/xlink" content-type="dwc:phylum" xlink:type="simple"><tp:taxon-name><tp:taxon-name-part taxon-name-part-type="phylum">Arthropoda</tp:taxon-name-part></tp:taxon-name></named-content>; class: <named-content xmlns:xlink="http://www.w3.org/1999/xlink" content-type="dwc:class" xlink:type="simple"><tp:taxon-name><tp:taxon-name-part taxon-name-part-type="class">Insecta</tp:taxon-name-part></tp:taxon-name></named-content>; order: <named-content xmlns:xlink="http://www.w3.org/1999/xlink" content-type="dwc:order" xlink:type="simple"><tp:taxon-name><tp:taxon-name-part taxon-name-part-type="order">Diptera</tp:taxon-name-part></tp:taxon-name></named-content>; family: <named-content xmlns:xlink="http://www.w3.org/1999/xlink" content-type="dwc:family" xlink:type="simple"><tp:taxon-name><tp:taxon-name-part taxon-name-part-type="family">Streblidae</tp:taxon-name-part></tp:taxon-name></named-content>; genus: <named-content xmlns:xlink="http://www.w3.org/1999/xlink" content-type="dwc:genus" xlink:type="simple"><tp:taxon-name><tp:taxon-name-part taxon-name-part-type="genus">Ascodipteron</tp:taxon-name-part></tp:taxon-name></named-content>; specificEpithet: <named-content xmlns:xlink="http://www.w3.org/1999/xlink" content-type="dwc:specificEpithet" xlink:type="simple"><tp:taxon-name><tp:taxon-name-part taxon-name-part-type="genus" reg="Ascodipteron"/><tp:taxon-name-part taxon-name-part-type="species" reg="sanmingensis">sanmingensis</tp:taxon-name-part></tp:taxon-name></named-content>; <bold>Location:</bold> continent: <named-content xmlns:xlink="http://www.w3.org/1999/xlink" content-type="dwc:continent" xlink:type="simple">South China</named-content>; country: <named-content xmlns:xlink="http://www.w3.org/1999/xlink" content-type="dwc:country" xlink:type="simple">China</named-content>; countryCode: <named-content xmlns:xlink="http://www.w3.org/1999/xlink" content-type="dwc:countryCode" xlink:type="simple">CN</named-content>; stateProvince: <named-content xmlns:xlink="http://www.w3.org/1999/xlink" content-type="dwc:stateProvince" xlink:type="simple">Fujian</named-content>; county: <named-content xmlns:xlink="http://www.w3.org/1999/xlink" content-type="dwc:county" xlink:type="simple">Sanming</named-content>; locality: <named-content xmlns:xlink="http://www.w3.org/1999/xlink" content-type="dwc:locality" xlink:type="simple">Meilie District</named-content>; verbatimLocality: <named-content xmlns:xlink="http://www.w3.org/1999/xlink" content-type="dwc:verbatimLocality" xlink:type="simple">Qunying Second Village</named-content>; verbatimElevation: <named-content xmlns:xlink="http://www.w3.org/1999/xlink" content-type="dwc:verbatimElevation" xlink:type="simple">195 m</named-content>; verbatimCoordinates: <named-content xmlns:xlink="http://www.w3.org/1999/xlink" content-type="dwc:verbatimCoordinates" xlink:type="simple"><named-content content-type="dwc:verbatimCoordinates" xlink:type="simple">26°16’30.33’’N 117°36’49.02’’E</named-content></named-content>; georeferenceProtocol: <named-content xmlns:xlink="http://www.w3.org/1999/xlink" content-type="dwc:georeferenceProtocol" xlink:type="simple">GPS</named-content>; <bold>Identification:</bold> dateIdentified: <named-content xmlns:xlink="http://www.w3.org/1999/xlink" content-type="dwc:dateIdentified" xlink:type="simple">2020</named-content>; <bold>Event:</bold> samplingProtocol: <named-content xmlns:xlink="http://www.w3.org/1999/xlink" content-type="dwc:samplingProtocol" xlink:type="simple">Entire neosomes were removed with forceps from the bats</named-content>; eventDate: <named-content xmlns:xlink="http://www.w3.org/1999/xlink" content-type="dwc:eventDate" xlink:type="simple">11/17/2020</named-content>; <bold>Record Level:</bold> language: <named-content xmlns:xlink="http://www.w3.org/1999/xlink" content-type="dwc:language" xlink:type="simple">en</named-content>; institutionID: <named-content xmlns:xlink="http://www.w3.org/1999/xlink" content-type="dwc:institutionID" xlink:type="simple">the Museum of Beijing Forestry University, Beijing, China</named-content>; institutionCode: <named-content xmlns:xlink="http://www.w3.org/1999/xlink" content-type="dwc:institutionCode" xlink:type="simple">MBFU</named-content>; collectionCode: <named-content xmlns:xlink="http://www.w3.org/1999/xlink" content-type="dwc:collectionCode" xlink:type="simple">Insects</named-content>; basisOfRecord: <named-content xmlns:xlink="http://www.w3.org/1999/xlink" content-type="dwc:basisOfRecord" xlink:type="simple">PreservedSpecimen</named-content></p></list-item></list></tp:treatment-sec><tp:treatment-sec sec-type="Description"><title>Description</title><p><bold>Female. Head</bold>. Labial theca slightly longer than wide (Fig. <xref ref-type="fig" rid="F6529097">2</xref>B,D; Fig. <xref ref-type="fig" rid="F6529102">3</xref>B,C); posterior margin concave dorsally, convex ventrally. Labial theca dorsally with ca. 50＋ pigmented, peg-like, spiniform setae and ventrally with ca. 100＋ similar setae. Peg-like setae identical to those on gena. Gena with ca. 40 peg-like setae on dorsal half; anterior margin convex (Fig. <xref ref-type="fig" rid="F6529102">3</xref>A). Posterior margin of frons trilobed. Arista with multiple fine branches; basal antennal segment with a single long seta. Lateral vertex with convex antero-medial margin; adorned with 30–36 long setae; about twice as long as wide, with a longitudinal fold in the lateral portion of the sclerite (Fig. <xref ref-type="fig" rid="F6529106">4</xref>A). Occipital sclerite triangular (Fig. <xref ref-type="fig" rid="F6529097">2</xref>B).</p><p><bold>Thorax</bold>(Fig. <xref ref-type="fig" rid="F6529097">2</xref>B,D; Fig. <xref ref-type="fig" rid="F6529102">3</xref>A; Fig. <xref ref-type="fig" rid="F6529106">4</xref>B). Scutum with numerous long setae, especially numerous along posterolateral margin; devoid of setae along mid-line. Mesopleuron with 8–10 short, peg-like spiniform setae anterior to large round spiracle; setae posterior to spiracle of three varieties: 6–7 short, peg-like, spiniform setae (ventral); 6–8 longer, sharp, spiniform setae (medial); 8–10 long, slender setae (along posterior margin and dorsal). Pteropleuron with 20–26 short, peg-like, spiniform setae in dorsal half of sclerite; ventral half devoid of setae. Hypopleuron and sternopleuron without setae. Coxa 1 with 12–15 peg-like, spiniform setae and 3 long, slender setae on proximal half. Coxae 2 and 3 each with a cluster of 8–11 long, slender setae. Trochanters 1 and 2 each with 2–3 minute, spiniform setae on anterior apex; 1–2 slender setae on posteroapical margin. Prosternum devoid of setae, mesosternum with 2–3 slender setae, metasternum with 4 short setae and posterolateral margin distinctly concave.</p><p><bold>Genital Aperture</bold> (Fig. <xref ref-type="fig" rid="F6529106">4</xref>C and D). Five terminal annular rings arranged roughly into rows comprised of different types of setae (abbreviated R1–5, with R1 the proximal and R5 the distal row). R1, R2 and R4 with minute, thick setae; R3 and R5 with long setae. VSS (ventral spiracular setae situated in a ventral, arching row or grouping between spiracles #7) of 19–23 long setae. MSS (medial spiracular setae) arranged in symmetrical groups of 2–3 setae, situated between spiracles #6 and #7. DSS (dorsal spiracular setae) arranged in a single dorsal arching row of 7–8 long setae between spiracles #5. Cercus with 4–6 setae, diameter ca. 43 μm.</p><p><bold>Dimensions.</bold> Head and thorax: 1671 μm (n = 3, range: 1666–1676 μm); Labial theca, length: 626 μm (n = 2, range: 556–695 μm); width: 511 μm (n = 2, range: 495–526 μm), genital aperture, diameter: 1171 μm (n = 2, range: 1125–1217 μm), neosome, length: 4655 μm.</p><p><bold>Male.</bold> Unknown.</p></tp:treatment-sec><tp:treatment-sec sec-type="Diagnosis"><title>Diagnosis</title><p>Labial theca slightly longer than wide (Fig. <xref ref-type="fig" rid="F6529097">2</xref>B and D; Fig. <xref ref-type="fig" rid="F6529102">3</xref>B and C), R1, R2, R4 as minute, thick setae and R3, R5 as long setae. Most similar to <italic><tp:taxon-name><tp:taxon-name-part taxon-name-part-type="genus" reg="Ascodipteron">A.</tp:taxon-name-part> <tp:taxon-name-part taxon-name-part-type="species" reg="phyllorhinae">phyllorhinae</tp:taxon-name-part></tp:taxon-name> and <tp:taxon-name><tp:taxon-name-part taxon-name-part-type="genus" reg="Ascodipteron">A.</tp:taxon-name-part> <tp:taxon-name-part taxon-name-part-type="species" reg="speiserianum">speiserianum</tp:taxon-name-part></tp:taxon-name></italic>, but separable from the former by having 50＋ spiniform setae dorsally on the labial theca and a lateral fold on the lateral vertex and from the latter by the setose lateral vertex (Fig. <xref ref-type="fig" rid="F6529106">4</xref>A).</p></tp:treatment-sec><tp:treatment-sec sec-type="Etymology"><title>Etymology</title><p>The new species is named after its type locality Sanming.</p></tp:treatment-sec><tp:treatment-sec sec-type="Distribution"><title>Distribution</title><p>Oriental – China (Fujian).</p></tp:treatment-sec><tp:treatment-sec sec-type="Biology"><title>Biology</title><p><italic><tp:taxon-name><tp:taxon-name-part taxon-name-part-type="genus" reg="Ascodipteron">Ascodipteron</tp:taxon-name-part> <tp:taxon-name-part taxon-name-part-type="species" reg="sanmingensis">sanmingensis</tp:taxon-name-part></tp:taxon-name></italic> sp. nov. is embedded at the base of an ear or on the lower jaw area of <italic><tp:taxon-name><tp:taxon-name-part taxon-name-part-type="genus" reg="Hipposideros">Hipposideros</tp:taxon-name-part> <tp:taxon-name-part taxon-name-part-type="species" reg="armiger">armiger</tp:taxon-name-part></tp:taxon-name></italic> (Fig. <xref ref-type="fig" rid="F6529059">1</xref>A–D). The neosomes are not inserted perpendicular to the skin, but at a slight angle.</p></tp:treatment-sec><tp:treatment-sec sec-type="Molecular results"><title>Molecular results</title><p>The genetic distance between <italic><tp:taxon-name><tp:taxon-name-part taxon-name-part-type="genus" reg="Ascodipteron">Ascodipteron</tp:taxon-name-part> <tp:taxon-name-part taxon-name-part-type="species" reg="sanmingensis">sanmingensis</tp:taxon-name-part></tp:taxon-name></italic> sp. nov. and <italic><tp:taxon-name><tp:taxon-name-part taxon-name-part-type="genus" reg="Ascodipteron">A.</tp:taxon-name-part> <tp:taxon-name-part taxon-name-part-type="species" reg="phyllorhinae">phyllorhinae</tp:taxon-name-part></tp:taxon-name></italic> is 7.75% and between <italic><tp:taxon-name><tp:taxon-name-part taxon-name-part-type="genus" reg="Ascodipteron">A.</tp:taxon-name-part> <tp:taxon-name-part taxon-name-part-type="species" reg="sanmingensis">sanmingensis</tp:taxon-name-part></tp:taxon-name></italic> sp. nov. and an unidentified <italic><tp:taxon-name><tp:taxon-name-part taxon-name-part-type="genus" reg="Ascodipteron">A.</tp:taxon-name-part></tp:taxon-name></italic> sp. is 11.86% (Table <xref ref-type="table" rid="T6683755">1</xref>). The Cytb sequence generated in this study was deposited in GenBank (Accession: <ext-link xmlns:xlink="http://www.w3.org/1999/xlink" ext-link-type="uri" xlink:href="https://www.ncbi.nlm.nih.gov/nuccore/MW822598" xlink:type="simple">MW822598</ext-link>).</p></tp:treatment-sec><tp:treatment-sec><!--Section generated to contain objects referenced in tp:taxon-treatment.--><fig id="F6529097" position="float" orientation="portrait"><object-id xmlns:xlink="http://www.w3.org/1999/xlink" content-type="arpha" xlink:type="simple">1601D1D3-B9F2-5538-BB3B-4E95BCE78455</object-id><object-id xmlns:xlink="http://www.w3.org/1999/xlink" content-type="doi" xlink:type="simple">10.3897/BDJ.9.e64558.figure2</object-id><label>Figure 2.</label><caption><p><italic><tp:taxon-name><tp:taxon-name-part taxon-name-part-type="genus" reg="Ascodipteron">Ascodipteron</tp:taxon-name-part> <tp:taxon-name-part taxon-name-part-type="species" reg="sanmingensis">sanmingensis</tp:taxon-name-part></tp:taxon-name></italic> sp. nov., ex. <italic><tp:taxon-name><tp:taxon-name-part taxon-name-part-type="genus" reg="Hipposideros">H.</tp:taxon-name-part> <tp:taxon-name-part taxon-name-part-type="species" reg="armiger">armiger</tp:taxon-name-part></tp:taxon-name></italic>, China. <bold><tp:taxon-name><tp:taxon-name-part taxon-name-part-type="genus" reg="Ascodipteron">A.</tp:taxon-name-part></tp:taxon-name></bold> Whole neosome (head and thorax fully withdrawn, the arrow indicates the direction of the head) (BFU–2227, paratype). <bold>B–D.</bold> Head and thorax (BFU–2228, paratype); dorsal view (B), lateral view (C) and ventral view (D). Abbreviations: ant, antenna; fr, frons; lv, lateral vertex; and ocp, occipital sclerite. Scale bars: A = 500 μm; B–C = 200 μm.</p></caption><graphic xmlns:xlink="http://www.w3.org/1999/xlink" xlink:href="bdj-09-e64558-g002.jpg" position="float" id="oo_526190.jpg" orientation="portrait" xlink:type="simple"><uri content-type="original_file" xlink:type="simple">https://binary.pensoft.net/fig/526190</uri></graphic></fig><fig id="F6529102" position="float" orientation="portrait"><object-id xmlns:xlink="http://www.w3.org/1999/xlink" content-type="arpha" xlink:type="simple">637BC589-C580-5E43-B3E2-F32B4FA673CF</object-id><object-id xmlns:xlink="http://www.w3.org/1999/xlink" content-type="doi" xlink:type="simple">10.3897/BDJ.9.e64558.figure3</object-id><label>Figure 3.</label><caption><p><italic><tp:taxon-name><tp:taxon-name-part taxon-name-part-type="genus" reg="Ascodipteron">Ascodipteron</tp:taxon-name-part> <tp:taxon-name-part taxon-name-part-type="species" reg="sanmingensis">sanmingensis</tp:taxon-name-part></tp:taxon-name></italic> sp. nov., ex. <italic><tp:taxon-name><tp:taxon-name-part taxon-name-part-type="genus" reg="Hipposideros">H.</tp:taxon-name-part> <tp:taxon-name-part taxon-name-part-type="species" reg="armiger">armiger</tp:taxon-name-part></tp:taxon-name></italic>, China (BFU–2228, paratype). <bold><tp:taxon-name><tp:taxon-name-part taxon-name-part-type="genus" reg="Ascodipteron">A.</tp:taxon-name-part></tp:taxon-name></bold> Thorax, lateral dorsal view. <bold>B.</bold> Labial theca, dorsal view. <bold>C.</bold> Labial theca, ventral view. Abbreviations: a.s., anterior thoracic spiracle; cx1, coxa 1; g, gena; hp, hypopleuron; lv, lateral vertex; ms, mesopleuron; pt, pteropleuron; s.w., stump of wing; ster, sternopleuron; and t.1, trochanter 1. Scale bars: A–C = 200 μm.</p></caption><graphic xmlns:xlink="http://www.w3.org/1999/xlink" xlink:href="bdj-09-e64558-g003.jpg" position="float" id="oo_496645.jpg" orientation="portrait" xlink:type="simple"><uri content-type="original_file" xlink:type="simple">https://binary.pensoft.net/fig/496645</uri></graphic></fig><fig id="F6529106" position="float" orientation="portrait"><object-id xmlns:xlink="http://www.w3.org/1999/xlink" content-type="arpha" xlink:type="simple">E0482188-D353-5B97-A9CF-6BA883E8B876</object-id><object-id xmlns:xlink="http://www.w3.org/1999/xlink" content-type="doi" xlink:type="simple">10.3897/BDJ.9.e64558.figure4</object-id><label>Figure 4.</label><caption><p><italic><tp:taxon-name><tp:taxon-name-part taxon-name-part-type="genus" reg="Ascodipteron">Ascodipteron</tp:taxon-name-part> <tp:taxon-name-part taxon-name-part-type="species" reg="sanmingensis">sanmingensis</tp:taxon-name-part></tp:taxon-name></italic> sp. nov., ex. <italic><tp:taxon-name><tp:taxon-name-part taxon-name-part-type="genus" reg="Hipposideros">H.</tp:taxon-name-part> <tp:taxon-name-part taxon-name-part-type="species" reg="armiger">armiger</tp:taxon-name-part></tp:taxon-name></italic>, China. <bold><tp:taxon-name><tp:taxon-name-part taxon-name-part-type="genus" reg="Ascodipteron">A.</tp:taxon-name-part></tp:taxon-name></bold> Frons and lateral vertex (BFU–2221, paratype). <bold>B.</bold> Thorax, ventral view (BFU–2221, paratype). <bold>C.</bold> Abdomen, posterior view (BFU–2223, paratype). <bold>D.</bold> Five terminal annular rows of setae (BFU–2223, paratype). Abbreviations: sp5–sp7, spiracles 5–7; DSS, dorsal spiracular setae; MSS, medial spiracular setae; VSS, ventral spiracular setae; anus, anus; cerc, cercus; vo, vaginal orifice; R1–5, abdominal setae arranged roughly into annular rows comprised of variable types of setae, R1 the proximal and R5 the distal row. Scale bars: A–B = 100 μm; C–D = 200 μm.</p></caption><graphic xmlns:xlink="http://www.w3.org/1999/xlink" xlink:href="bdj-09-e64558-g004.jpg" position="float" id="oo_526182.jpg" orientation="portrait" xlink:type="simple"><uri content-type="original_file" xlink:type="simple">https://binary.pensoft.net/fig/526182</uri></graphic></fig><fig id="F6529059" position="float" orientation="portrait"><object-id xmlns:xlink="http://www.w3.org/1999/xlink" content-type="arpha" xlink:type="simple">E673FD8D-8DDB-55CA-91D5-1DCA3D32C498</object-id><object-id xmlns:xlink="http://www.w3.org/1999/xlink" content-type="doi" xlink:type="simple">10.3897/BDJ.9.e64558.figure1</object-id><label>Figure 1.</label><caption><p><italic><tp:taxon-name><tp:taxon-name-part taxon-name-part-type="genus" reg="Ascodipteron">Ascodipteron</tp:taxon-name-part> <tp:taxon-name-part taxon-name-part-type="species" reg="sanmingensis">sanmingensis</tp:taxon-name-part></tp:taxon-name></italic> sp. nov. and its host <italic><tp:taxon-name><tp:taxon-name-part taxon-name-part-type="genus" reg="Hipposideros">Hipposideros</tp:taxon-name-part> <tp:taxon-name-part taxon-name-part-type="species" reg="armiger">armiger</tp:taxon-name-part></tp:taxon-name></italic>. <bold><tp:taxon-name><tp:taxon-name-part taxon-name-part-type="genus" reg="Ascodipteron">A.</tp:taxon-name-part></tp:taxon-name></bold> Neosomes protruding from the lower jaw area of host. <bold>B.</bold> Neosomes protruding from the base of an ear of host. <bold>C–D.</bold> Neosomes embedded in host tissue. <bold>E–F.</bold> Whole neosomes freshly extracted from host (head and thorax fully withdrawn).</p></caption><graphic xmlns:xlink="http://www.w3.org/1999/xlink" xlink:href="bdj-09-e64558-g001.jpg" position="float" id="oo_496643.jpg" orientation="portrait" xlink:type="simple"><uri content-type="original_file" xlink:type="simple">https://binary.pensoft.net/fig/496643</uri></graphic></fig><table-wrap id="T6683755" position="float" orientation="portrait"><label>Table 1.</label><caption><p>Pairwise differences of mitochondrial cytochrome b gene (Cytb) sequences between species, based on Kimura 2-parameter</p></caption><table rules="all" border="1" style="width:409px"><tbody><tr><td rowspan="1" colspan="1"/><td rowspan="1" colspan="1"/><td rowspan="1" colspan="1">1</td><td rowspan="1" colspan="1">2</td></tr><tr><td rowspan="1" colspan="1">1</td><td rowspan="1" colspan="1"><italic><tp:taxon-name><tp:taxon-name-part taxon-name-part-type="genus" reg="Ascodipteron">Ascodipteron</tp:taxon-name-part> <tp:taxon-name-part taxon-name-part-type="species" reg="sanmingensis">sanmingensis</tp:taxon-name-part></tp:taxon-name></italic> sp. nov. (<ext-link xmlns:xlink="http://www.w3.org/1999/xlink" ext-link-type="uri" xlink:href="https://www.ncbi.nlm.nih.gov/nuccore/MW822598" xlink:type="simple">MW822598</ext-link>)</td><td rowspan="1" colspan="1"/><td rowspan="1" colspan="1"/></tr><tr><td rowspan="1" colspan="1">2</td><td rowspan="1" colspan="1"><italic><tp:taxon-name><tp:taxon-name-part taxon-name-part-type="genus" reg="Ascodipteron">Ascodipteron</tp:taxon-name-part> <tp:taxon-name-part taxon-name-part-type="species" reg="phyllorhinae">phyllorhinae</tp:taxon-name-part></tp:taxon-name></italic> (<ext-link xmlns:xlink="http://www.w3.org/1999/xlink" ext-link-type="uri" xlink:href="https://www.ncbi.nlm.nih.gov/nuccore/DQ133149.1" xlink:type="simple">DQ133149.1</ext-link>)</td><td rowspan="1" colspan="1">0.0775</td><td rowspan="1" colspan="1"/></tr><tr><td rowspan="1" colspan="1">3</td><td rowspan="1" colspan="1"><italic><tp:taxon-name><tp:taxon-name-part taxon-name-part-type="genus" reg="Ascodipteron">Ascodipteron</tp:taxon-name-part></tp:taxon-name></italic> sp. (<ext-link xmlns:xlink="http://www.w3.org/1999/xlink" ext-link-type="uri" xlink:href="https://www.ncbi.nlm.nih.gov/nuccore/DQ133154.1" xlink:type="simple">DQ133154.1</ext-link>)</td><td rowspan="1" colspan="1">0.1186</td><td rowspan="1" colspan="1">0.1057</td></tr></tbody></table></table-wrap></tp:treatment-sec></tp:taxon-treatment>
